# Supplementary material for: Polyurethane Foam Rafts Supported In Vitro Cultures of Rindera graeca Roots for Enhanced Production of Rinderol, Potent Proapoptotic Naphthoquinone Compound
Source: Int J Mol Sci. 2021 Dec 21;23(1):56. doi: 10.3390/ijms23010056 (PMC8744616; doi:10.3390/ijms23010056)
Supplement: Supplementary file 1 [file ijms-23-00056-s001.zip]

Archive with 1 entries (1 files):
- ijms-1450502-supplementary.pdf
